# Supplementary material for: Shared Genetic Basis and Causality Between Epilepsy and Psychiatric Disorders: Evidence From a Comprehensive Genetic Analysis
Source: Brain Behav. 2026 Feb 24;16(2):e71267. doi: 10.1002/brb3.71267 (PMC12931490; doi:10.1002/brb3.71267)
Supplement: Supplementary file 7 — Table S1 The formula used to calculate R2 and F statistics for instrumental variables. Table S2 The detailed results of LDSC. Table S3 The detailed results of index SNPs. Table S4 Results of significant causal correlations between epilepsy and psychiatric disorders. Table S5 Results of sensitivity analyses for significant causal correlations between epilepsy and psychiatric disorders. [file BRB3-16-e71267-s007.xlsx]

## Sheet: Table 2 Genes PLACO
ID	Triat 1	Trait 2	GENE	T.placo	P.placo
1	Epilepsies	PGC_AD	SCN1A	-15.7457	7.16674e-07
2	Epilepsies	PGC_MDD	PGBD1	15.619	1.44355e-06
3	Epilepsies	PGC_MDD	ZKSCAN3	-15.4403	1.67451e-06
4	Epilepsies	PGC_MDD	ZKSCAN4	-16.0964	9.71166e-07
5	Epilepsies	PGC_CUD	SCN1A	16.249	5.65605e-07
6	Epilepsies	PGC_AN	SCN1A	-15.6802	9.46678e-07
7	Epilepsies	PGC_AUDIT_P	SCN1A	-15.6802	9.46678e-07
8	Epilepsies	PGC_SCZ	SCN1A	-22.7616	9.7705e-07
9	Epilepsies	PGC_SCZ	VRK2	30.6553	1.18768e-08
10	Epilepsies	PGC_SCZ	ZKSCAN3	27.9663	5.31085e-08
11	Epilepsies	PGC_SCZ	ZSCAN23	25.3306	2.315e-07

## Sheet: Table 3 SNP PLACO
No	Triat 1	Trait 2	GenomicLocus	uniqID	rsID	chr	pos	p	nIndSigSNPs	IndSigSNPs	Mapped genes					No	Triat 1	Trait 2	rsID	chr	pos	p	Mapped genes
3	ADHD	Epilepsies	3	4:112230512:A:T	rs12500836	4	112230512	2.65813e-08	1	rs12500836	LOC391686||LOC132719					1	AN, AUDIT_P	Epilepsies	rs4671319	2	57950346	9.07244e-11	LOC647016||LOC100131953
1	MDD	Epilepsies	1	6:28011652:C:T	rs202906	6	28011652	2.52734e-08	1	rs202906	OR2W2P||OR2B7P					1	BIP, CUD	Epilepsies	rs4667876	2	166994996	3.1111e-08	SCN1A||SCN9A
1	SCZ	Epilepsies	1	6:28011652:C:T	rs202906	6	28011652	2.52734e-08	1	rs202906	OR2W2P||OR2B7P					1	ADHD	Epilepsies	rs4858199	3	20462528	2.58164e-08	SGOL1||VENTXP7
3	BIP	Epilepsies	3	19:10799750:C:T	rs2742313	19	10799750	3.1378e-08	1	rs2742313	ILF3					2	ADHD	Epilepsies	rs9996642	4	31119646	1.28763e-08	PCDH7
1	AUDIT_C	Epilepsies	1	8:93367913:C:G	rs4419791	8	93367913	1.67881e-09	1	rs4419791	RPS26P10||FLJ46284					3	ADHD	Epilepsies	rs12500836	4	112230512	2.65813e-08	LOC391686||LOC132719
1	AUDIT_T	Epilepsies	1	8:93367913:C:G	rs4419791	8	93367913	1.49515e-09	1	rs4419791	RPS26P10||FLJ46284					1	MDD, SCZ	Epilepsies	rs202906	6	28011652	2.52734e-08	OR2W2P||OR2B7P
1	BIP	Epilepsies	1	2:166994996:A:G	rs4667876	2	166994996	3.1111e-08	1	rs4667876	SCN1A||SCN9A					1	AUDIT_C, AUDIT_T	Epilepsies	rs4419791	8	93367913	1.67881e-09	RPS26P10||FLJ46284
1	CUD	Epilepsies	1	2:166994996:A:G	rs4667876	2	166994996	2.38139e-09	1	rs4667876	SCN1A||SCN9A					2	BIP	Epilepsies	rs489337	11	65854561	2.98454e-08	PACS1
1	AN	Epilepsies	1	2:57950346:A:G	rs4671319	2	57950346	9.07244e-11	1	rs4671319	LOC647016||LOC100131953					3	BIP	Epilepsies	rs2742313	19	10799750	3.1378e-08	ILF3
1	AUDIT_P	Epilepsies	1	2:57950346:A:G	rs4671319	2	57950346	9.07244e-11	1	rs4671319	LOC647016||LOC100131953
1	ADHD	Epilepsies	1	3:20462528:A:G	rs4858199	3	20462528	2.58164e-08	1	rs4858199	SGOL1||VENTXP7
2	BIP	Epilepsies	2	11:65854561:A:G	rs489337	11	65854561	2.98454e-08	1	rs489337	PACS1
2	ADHD	Epilepsies	2	4:31119646:G:T	rs9996642	4	31119646	1.28763e-08	1	rs9996642	PCDH7

## Sheet:  Table S1 The formu
Table S1 The formula used to calculate R2 and F statistic between exposure and outcome[1].
Description							Formula
F statistic
R2 calculate							2×β2×EAF×（1−EAF)/[2×β2×EAF×（1−EAF）+2∗se（β）2∗N∗EAF∗（1−EAF）]
References:[1] Pierce BL, Ahsan H, Vanderweele TJ. Power and instrument strength requirements for Mendelian randomization studies using multiple genetic variants. Int J Epidemiol. 2011 Jun;40(3):740-52. doi: 10.1093/ije/dyq151. Epub 2010 Sep 2. PMID: 20813862; PMCID: PMC3147064. * N: the sample size of the GWASs. k：the number of the SNPs (instrumental variants). R2: the instrumental variable expl…

## Sheet: Table S2 LDSC
Table S2 The detailed results of LDSC
Hapmap 3
ID	p1	p2	rg	se	z	low	up	Estimate	p	h2_obs	h2_obs_se	h2_int	h2_int_se	gcov_int	gcov_int_se
1	Alzheimer’s Disease	Epilepsies	0.3286	0.1778	1.8476	-0.019888	0.677088	0.329 (-0.02, 0.677)	0.0647	0.1037	0.0169	1.1716	0.0117	-0.0153	0.0071
2	Major Depressive Disorder	Epilepsies	0.1674	0.068	2.4618	0.03412	0.30068	0.167 (0.034, 0.301)	0.0138	0.099	0.0167	1.174	0.0114	0.0097	0.007
3	Tourette Syndrome	Epilepsies	-0.0848	0.1035	-0.8195	-0.28766	0.11806	-0.085 (-0.288, 0.118)	0.4125	0.0993	0.0167	1.1736	0.0115	0.0339	0.0069
4	Cannabis use disorder	Epilepsies	0.0812	0.0899	0.9026	-0.095004	0.257404	0.081 (-0.095, 0.257)	0.3667	0.0996	0.0167	1.1733	0.0116	-0.0016	0.007
5	Anxiety Disorder	Epilepsies	0.0078	0.0858	0.0905	-0.160368	0.175968	0.008 (-0.16, 0.176)	0.9279	0.0991	0.0167	1.1739	0.0113	0.0078	0.0071
6	Attention Deficit Hyperactivity Disorder	Epilepsies	0.2515	0.071	3.5445	0.11234	0.39066	0.252 (0.112, 0.391)	0.0004	0.0991	0.0165	1.1739	0.0117	0.0229	0.0074
7	Obsessive-Compulsive Disorder	Epilepsies	-0.1426	0.1022	-1.3953	-0.342912	0.057712	-0.143 (-0.343, 0.058)	0.1629	0.0991	0.0168	1.1739	0.0116	0.0244	0.0062
8	Autism Spectrum Disorder	Epilepsies	-0.1403	0.0776	-1.8067	-0.292396	0.011796	-0.14 (-0.292, 0.012)	0.0708	0.0993	0.0169	1.1738	0.0116	-0.0015	0.0073
9	AUDIT_T	Epilepsies	-0.0439	0.0735	-0.5979	-0.18796	0.10016	-0.044 (-0.188, 0.1)	0.5499	0.0991	0.0167	1.1739	0.0113	0.0058	0.0065
10	AUDIT_C	Epilepsies	-0.0684	0.0761	-0.8982	-0.217556	0.080756	-0.068 (-0.218, 0.081)	0.3691	0.0991	0.0167	1.1739	0.0113	0.0038	0.0063
11	AUDIT_P	Epilepsies	0.0078	0.0858	0.0905	-0.160368	0.175968	0.008 (-0.16, 0.176)	0.9279	0.0991	0.0167	1.1739	0.0113	0.0078	0.0071
12	Bipolar Disorder	Epilepsies	-0.0551	0.0571	-0.9655	-0.167016	0.056816	-0.055 (-0.167, 0.057)	0.3343	0.0992	0.0168	1.1739	0.0116	0.0902	0.0073
13	Schizophrenia	Epilepsies	-0.0601	0.0204	-2.9476	-0.100084	-0.020116	-0.06 (-0.1, -0.02)	0.0032	0.0991	0.0168	1.174	0.0116	0.0221	0.0045
14	Post Traumatic Stress Disorder	Epilepsies	0.1723	0.1184	1.4549	-0.059764	0.404364	0.172 (-0.06, 0.404)	0.1457	0.0992	0.0168	1.1739	0.0116	0.0058	0.0071
1000G
ID	p1	p2	rg	se	z	low	up	Estimate	p	h2_obs	h2_obs_se	h2_int	h2_int_se	gcov_int	gcov_int_se
1	Alzheimer’s Disease	Epilepsies	0.358	0.3246	1.1028	-0.278216	0.994216	0.358 (-0.278, 0.994)	0.2701	0.1046	0.0314	1.1824	0.0178	-0.0137	0.0095
2	Major Depressive Disorder	Epilepsies	0.2549	0.1172	2.1748	0.025188	0.484612	0.255 (0.025, 0.485)	0.0296	0.0994	0.0296	1.1828	0.0162	0.0033	0.0104
3	Tourette Syndrome	Epilepsies	0.1256	0.1664	0.7549	-0.200544	0.451744	0.126 (-0.201, 0.452)	0.4503	0.1005	0.0295	1.1822	0.0162	0.0244	0.0095
4	Cannabis use disorder	Epilepsies	0.1395	0.1814	0.7687	-0.216044	0.495044	0.14 (-0.216, 0.495)	0.442	0.1006	0.0293	1.1824	0.0161	-0.0004	0.0109
5	Anxiety Disorder	Epilepsies	-0.0265	0.1688	-0.1568	-0.357348	0.304348	-0.027 (-0.357, 0.304)	0.8754	0.1016	0.029	1.1819	0.016	0.0084	0.0108
6	Attention Deficit Hyperactivity Disorder	Epilepsies	0.2898	0.1221	2.3745	0.050484	0.529116	0.29 (0.05, 0.529)	0.0176	0.0979	0.0295	1.1841	0.0164	0.0212	0.0107
7	Obsessive-Compulsive Disorder	Epilepsies	-0.1201	0.2147	-0.5593	-0.540912	0.300712	-0.12 (-0.541, 0.301)	0.576	0.1	0.0293	1.1826	0.0161	0.0267	0.0093
8	Autism Spectrum Disorder	Epilepsies	0.0999	0.1521	0.6566	-0.198216	0.398016	0.1 (-0.198, 0.398)	0.5114	0.1017	0.0288	1.182	0.0161	-0.0238	0.0103
9	AUDIT_T	Epilepsies	-0.1495	0.1462	-1.0226	-0.436052	0.137052	-0.15 (-0.436, 0.137)	0.3065	0.1016	0.029	1.1819	0.016	0.011	0.0097
10	AUDIT_C	Epilepsies	-0.2039	0.1649	-1.2369	-0.527104	0.119304	-0.204 (-0.527, 0.119)	0.2161	0.1016	0.029	1.1819	0.016	0.011	0.01
11	AUDIT_P	Epilepsies	-0.0265	0.1688	-0.1568	-0.357348	0.304348	-0.027 (-0.357, 0.304)	0.8754	0.1016	0.029	1.1819	0.016	0.0084	0.0108
12	Bipolar Disorder	Epilepsies	-0.1175	0.1098	-1.0707	-0.332708	0.097708	-0.118 (-0.333, 0.098)	0.2843	0.1003	0.0292	1.1824	0.0161	0.0956	0.0104
13	Schizophrenia	Epilepsies	-0.1007	0.0438	-2.2966	-0.186548	-0.014852	-0.101 (-0.187, -0.015)	0.0216	0.1004	0.0292	1.1824	0.0161	0.0264	0.007
14	Post Traumatic Stress Disorder	Epilepsies	-0.0593	0.2739	-0.2165	-0.596144	0.477544	-0.059 (-0.596, 0.478)	0.8286	0.1005	0.0292	1.1824	0.0161	0.0111	0.01

## Sheet: Table S3 index SNP
Table S3. The detailed results of index SNPs
SNP	Exposure	CHR	POS	A1	A2	BETA	SE	Z	P	N
rs1709393	PGC_AD	3	101699154	T	C	-0.1509	0.0267	-5.65169	1.651e-08	17310
rs1427829	PGC_ADHD	12	89760744	A	G	0.0821973	0.0136	6.04392	1.349e-09	53293
rs17531412	PGC_ADHD	1	44182244	A	G	0.105396	0.0148	7.12132	1.072e-12	53293
rs212178	PGC_ADHD	16	72578131	A	G	-0.117096	0.0205	-5.71199	1.198e-08	53293
rs4858241	PGC_ADHD	3	20669071	T	G	0.0821973	0.0143	5.74806	8.172e-09	53293
rs74760947	PGC_ADHD	8	34352610	A	G	-0.179605	0.0317	-5.66578	1.393e-08	53293
rs8039398	PGC_ADHD	15	47730870	T	C	-0.079996	0.0135	-5.92563	2.986e-09	53293
rs11940694	PGC_AN	4	39414993	G	A	-0.0065461	0.001074	6.09507	1.09774e-09	117878
rs910805	PGC_ASD	20	21248116	A	G	-0.0956963	0.016	-5.98102	2.041e-09	46350
rs11039364	PGC_AUDIT_C	11	47769620	T	C	0.0072802	0.0012246	5.94496	2.77013e-09	121447
rs11940694	PGC_AUDIT_C	4	39414993	G	A	-0.0094562	0.0011271	8.38985	4.90908e-17	117878
rs72771074	PGC_AUDIT_C	16	20002523	C	A	0.0069253	0.00127	5.45299	4.95678e-08	120439
rs11940694	PGC_AUDIT_P	4	39414993	G	A	-0.0065461	0.001074	6.09507	1.09774e-09	117878
rs11940694	PGC_AUDIT_T	4	39414993	G	A	-0.011217	0.0012337	9.09216	9.84011e-20	117878
rs3114045	PGC_AUDIT_T	4	100252560	C	T	-0.01095	0.001744	6.27867	3.42689e-10	121543
rs4953148	PGC_AUDIT_T	2	45152522	T	A	0.0072901	0.0013128	5.55309	2.81061e-08	119522
rs7934481	PGC_AUDIT_T	11	47883337	T	C	0.0078577	0.0013101	5.99779	2.00863e-09	121470
rs9607805	PGC_AUDIT_T	22	41854446	T	C	-0.0074365	0.0013495	5.51056	3.58096e-08	120262
rs10455979	PGC_BIP	6	166995260	C	G	-0.0750038	0.0137	-5.47473	4.596e-08	51710
rs10744560	PGC_BIP	12	2387099	T	C	0.0832008	0.014	5.94291	2.918e-09	51710
rs111444407	PGC_BIP	19	19358207	T	C	0.1166	0.0184	6.33696	2.404e-10	51710
rs11724116	PGC_BIP	4	162294038	T	C	-0.104095	0.0188	-5.53695	3.267e-08	51710
rs13231398	PGC_BIP	7	110197412	C	G	-0.1207	0.0219	-5.51141	3.361e-08	51710
rs17150022	PGC_BIP	7	24771777	T	C	-0.113202	0.0204	-5.54913	2.701e-08	51710
rs174592	PGC_BIP	11	61618608	A	G	-0.0773995	0.0141	-5.48933	3.664e-08	51710
rs4239193	PGC_BIP	17	53376524	A	G	-0.0794979	0.0137	-5.80276	6.251e-09	51710
rs55648125	PGC_BIP	6	50816718	A	G	-0.117096	0.0215	-5.44631	4.922e-08	51710
rs71395455	PGC_BIP	15	85153804	A	G	0.082096	0.0146	5.62301	1.934e-08	51710
rs73496688	PGC_BIP	11	79156748	A	T	0.108702	0.019	5.72115	1.047e-08	51710
rs9834970	PGC_BIP	3	36856030	T	C	-0.101003	0.0134	-7.53756	5.531e-14	51710
rs11783093	PGC_CUD	8	27425349	T	C	-0.145	0.0244	-5.94262	2.676e-09	355028
rs12129573	PGC_MDD	1	73768366	A	C	0.0477992	0.0082	5.82917	5.45e-09	59851
rs1950831	PGC_MDD	14	42102855	C	G	0.044103	0.0079	5.58266	2.461e-08	59851
rs6905391	PGC_MDD	6	28262686	A	G	-0.0740018	0.0112	-6.60731	3.468e-11	59851
rs6934329	PGC_MDD	6	27158033	A	G	0.0628997	0.0104	6.04805	1.416e-09	59851
rs6940116	PGC_MDD	6	27708732	A	G	0.0582972	0.0107	5.44834	4.912e-08	59851
rs9379871	PGC_MDD	6	26375854	C	G	0.0696007	0.0122	5.70497	1.244e-08	59851
rs10503253	PGC_SCZ	8	4180844	A	C	0.0708964	0.0127	5.58239	2.37231e-08	150064
rs10520163	PGC_SCZ	4	170626552	T	C	0.0608975	0.0106	5.74505	9.1894e-09	150064
rs10791097	PGC_SCZ	11	130718630	T	G	0.0739008	0.0106	6.97177	3.12968e-12	150064
rs10890032	PGC_SCZ	1	73789324	T	C	0.0687982	0.0109	6.31176	2.7588e-10	150064
rs11027857	PGC_SCZ	11	24403620	A	G	-0.0625991	0.0106	-5.90558	3.51409e-09	150064
rs1106568	PGC_SCZ	4	176861301	A	G	0.0694037	0.0122	5.68883	1.27916e-08	150064
rs11210892	PGC_SCZ	1	44100084	A	G	0.0695001	0.0112	6.20537	5.45684e-10	150064
rs11641947	PGC_SCZ	16	58669908	A	G	0.0837947	0.0147	5.70032	1.19581e-08	150064
rs11682175	PGC_SCZ	2	57987593	T	C	0.0741957	0.0106	6.99959	2.5671e-12	150064
rs11693094	PGC_SCZ	2	185601420	T	C	-0.0733021	0.0107	-6.85067	7.35061e-12	150064
rs11693528	PGC_SCZ	2	200736507	C	G	0.0994005	0.0132	7.53034	5.0607e-14	150064
rs117074560	PGC_SCZ	6	96459651	T	C	-0.156595	0.0277	-5.65326	1.57432e-08	150064
rs11717383	PGC_SCZ	3	52287468	T	G	0.0617052	0.0107	5.76684	8.07709e-09	150064
rs12148337	PGC_SCZ	15	70589272	T	C	0.0574006	0.0105	5.46672	4.58428e-08	150064
rs12244388	PGC_SCZ	10	104640052	A	G	-0.0943986	0.011	-8.58169	9.34889e-18	150064
rs12668848	PGC_SCZ	7	2020995	A	G	-0.0802019	0.0107	-7.4955	6.60444e-14	150064
rs12691307	PGC_SCZ	16	29939877	A	G	0.0705982	0.011	6.41802	1.38056e-10	150064
rs12704290	PGC_SCZ	7	86427626	A	G	-0.106595	0.0165	-6.46028	1.0451e-10	150064
rs12887734	PGC_SCZ	14	104046834	T	G	0.0871039	0.0117	7.44478	9.71095e-14	150064
rs12903146	PGC_SCZ	15	61854663	A	G	-0.0648041	0.0106	-6.1136	9.74111e-10	150064
rs1319017	PGC_SCZ	9	84736303	A	G	0.0663962	0.0113	5.87577	4.20889e-09	150064
rs13240464	PGC_SCZ	7	110898915	T	C	-0.0806026	0.0112	-7.19666	6.1707e-13	150064
rs1498232	PGC_SCZ	1	30433951	T	C	0.0698991	0.0115	6.07818	1.2155e-09	150064
rs1501357	PGC_SCZ	5	45364875	T	C	0.0765031	0.0134	5.70919	1.13515e-08	150064
rs16867576	PGC_SCZ	5	88746331	A	G	-0.095801	0.0169	-5.6687	1.43888e-08	150064
rs17194490	PGC_SCZ	3	2547786	T	G	0.0970995	0.0148	6.56078	5.35284e-11	150064
rs1837495	PGC_SCZ	2	198921201	A	G	0.0625991	0.0112	5.5892	2.28115e-08	150064
rs2007044	PGC_SCZ	12	2344960	A	G	0.0916001	0.0108	8.48149	2.22332e-17	150064
rs2018916	PGC_SCZ	16	63700508	T	C	0.060196	0.0106	5.67886	1.35592e-08	150064
rs2053079	PGC_SCZ	19	30987423	A	G	0.0733021	0.0124	5.91146	3.39082e-09	150064
rs2068012	PGC_SCZ	14	30190316	T	C	0.0689964	0.0126	5.47591	4.35273e-08	150064
rs2102949	PGC_SCZ	12	123676763	A	G	0.0910961	0.0119	7.65513	1.93114e-14	150064
rs215412	PGC_SCZ	4	23423586	A	G	0.0635005	0.0114	5.57022	2.54421e-08	150064
rs2332700	PGC_SCZ	14	72417326	C	G	0.0732969	0.0122	6.00795	1.8789e-09	150064
rs2535627	PGC_SCZ	3	52845105	T	C	0.0701975	0.0106	6.6224	3.53404e-11	150064
rs2660304	PGC_SCZ	1	98512127	T	G	-0.116004	0.0137	-8.46742	2.50885e-17	150064
rs28681284	PGC_SCZ	15	78908565	T	C	-0.0946954	0.0139	-6.81262	9.58394e-12	150064
rs2909457	PGC_SCZ	2	162845855	A	G	0.0589966	0.0108	5.46265	4.6909e-08	150064
rs301797	PGC_SCZ	1	8487323	A	C	0.0682006	0.0115	5.93048	3.02044e-09	150064
rs34796896	PGC_SCZ	3	180623255	A	G	-0.086397	0.0132	-6.54523	5.94044e-11	150064
rs35998080	PGC_SCZ	1	73278615	T	G	0.0691995	0.011	6.29087	3.15701e-10	150064
rs36068923	PGC_SCZ	8	111485761	A	G	0.0840014	0.013	6.46164	1.03572e-10	150064
rs3735025	PGC_SCZ	7	137074844	T	C	-0.0636975	0.011	-5.79069	7.00996e-09	150064
rs3769456	PGC_SCZ	2	201239002	T	C	0.0589008	0.0108	5.45378	4.93112e-08	150064
rs3849046	PGC_SCZ	5	137851192	T	C	-0.0627025	0.0107	-5.86004	4.62747e-09	150064
rs4129585	PGC_SCZ	8	143312933	A	C	0.0784044	0.0107	7.32752	2.34454e-13	150064
rs4391122	PGC_SCZ	5	60598543	A	G	0.0789025	0.0107	7.37407	1.65499e-13	150064
rs4523957	PGC_SCZ	17	2208899	T	G	-0.0683033	0.0112	-6.09851	1.07062e-09	150064
rs4561528	PGC_SCZ	17	17979099	T	C	0.0618004	0.0113	5.46906	4.52423e-08	150064
rs55661361	PGC_SCZ	11	124613957	A	G	-0.0784049	0.0113	-6.93849	3.96326e-12	150064
rs5750853	PGC_SCZ	22	39976186	T	C	0.0673969	0.0109	6.1832	6.28131e-10	150064
rs5758265	PGC_SCZ	22	41617897	A	G	0.0701043	0.012	5.84202	5.15713e-09	150064
rs6065094	PGC_SCZ	20	37453194	A	G	-0.0741957	0.0113	-6.56599	5.16889e-11	150064
rs6704641	PGC_SCZ	2	200164252	A	G	-0.0762015	0.0138	-5.52185	3.35454e-08	150064
rs6704768	PGC_SCZ	2	233592501	A	G	0.0737973	0.0106	6.962	3.35464e-12	150064
rs6984242	PGC_SCZ	8	60700469	A	G	0.0643999	0.0107	6.01868	1.75846e-09	150064
rs715170	PGC_SCZ	18	53795514	T	C	-0.0662039	0.012	-5.51699	3.44851e-08	150064
rs73229090	PGC_SCZ	8	27442127	A	C	-0.0994999	0.0177	-5.62147	1.89344e-08	150064
rs7405404	PGC_SCZ	16	13749859	T	C	0.0783027	0.0125	6.26422	3.74699e-10	150064
rs7432375	PGC_SCZ	3	136288405	A	G	-0.0713993	0.0109	-6.5504	5.7384e-11	150064
rs75968099	PGC_SCZ	3	36858583	T	C	0.078996	0.0113	6.9908	2.73329e-12	150064
rs7801375	PGC_SCZ	7	131567263	A	G	-0.0830012	0.0148	-5.60819	2.04451e-08	150064
rs7893279	PGC_SCZ	10	18745105	T	G	-0.113097	0.0171	-6.61383	3.74498e-11	150064
rs79212538	PGC_SCZ	5	151993104	T	G	0.141196	0.0257	5.494	3.92939e-08	150064
rs7951870	PGC_SCZ	11	46373311	T	C	0.0924991	0.0142	6.51402	7.3164e-11	150064
rs8044995	PGC_SCZ	16	68189340	A	G	0.0777015	0.0141	5.51075	3.57318e-08	150064
rs832190	PGC_SCZ	3	63842629	T	C	0.0608015	0.0109	5.57812	2.43131e-08	150064
rs9398171	PGC_SCZ	6	108983527	T	C	0.0636962	0.0115	5.5388	3.0455e-08	150064
rs9636107	PGC_SCZ	18	53200117	A	G	0.0762009	0.0107	7.12158	1.06695e-12	150064
rs9922678	PGC_SCZ	16	9946319	A	G	0.0673034	0.0116	5.80202	6.55203e-09	150064
rs2504235	PGC_TS	13	28612886	A	G	0.149204	0.0266	5.60918	2.112e-08	14307

## Sheet: Table S4 MR significant
Table S4. Results of significant causal associations between epilepsy and psychiatric disorders
								Heterogeneity test		Global test
PGC		BETA	SE	OR	Down	Up	Pval	Statistic	P	RSSobs	P
PGC_ADHD	IVW	0.0922128	0.0375218	1.0966	1.01885	1.18028	0.0139877	3.79442	0.579378	5.07897	0.654
	Weighted Mode	0.0768387	0.0601984	1.07987	0.959687	1.2151	0.201806
	Weighted Median	0.0791635	0.0472962	1.08238	0.986556	1.18751	0.0941736
	MR Egger (slope)	0.217658	0.171045	1.24316	0.811358	1.90477	0.229648
	MR Egger (intercept)	-0.0122277	0.0162663	-0.0122277	-0.0528072	0.0283518	0.452221
	MR-PRESSO	0.0922128	0.0326867	1.0966	1.02855	1.16915	0.0370602
PGC_BIP	IVW	-0.0721595	0.0295127	0.930382	0.878093	0.985786	0.0144838	4.60386	0.916024	5.60908	0.914
	Weighted Mode	-0.119664	0.0610574	0.887218	0.787151	1.00001	0.050011
	Weighted Median	-0.0683238	0.0389414	0.933958	0.865327	1.00803	0.0793395
	MR Egger (slope)	-0.184803	0.164257	0.831268	0.602456	1.14698	0.260552
	MR Egger (intercept)	0.0106717	0.0153082	0.0106717	-0.0193319	0.0406753	0.485726
	MR-PRESSO	-0.0721595	0.0200249	0.930382	0.894573	0.967625	0.00481983
PGC_MDD	IVW	0.244232	0.0694607	1.27664	1.11415	1.46283	0.000437909	1.82579	0.76776	2.85796	0.798
	Weighted Mode	0.282505	0.110948	1.32645	1.06721	1.64865	0.0108875
	Weighted Median	0.251913	0.0890141	1.28648	1.08053	1.5317	0.00465426
	MR Egger (slope)	0.263307	0.433734	1.30123	0.44355	3.81736	0.543804
	MR Egger (intercept)	-0.0011771	0.0264194	-0.0011771	-0.0667332	0.064379	0.964463
	MR-PRESSO	0.244232	0.0469283	1.27664	1.16445	1.39963	0.00649668

## Sheet: Table S5 MR sensitive analysis
																									Table S5. Results of sensitivity analyses for significant causal associations between epilepsy and psychiatric disorders
Exposures	Outcomes	PVE	F_min	n_snp	IVW	SE	OR	Down	Up	Pval	IVW_random	SE	OR	Down	Up	Pval	weighted_Mode	SE	OR	Down	Up	Pval	weighted_Median	SE	OR	Down	Up	Pval	Egger_slope	SE	OR	Down	Up	Pval	Egger_intercept	SE	OR	Down	Up	Pval	mrpresso	SE	Down	Up	Pval	global.test	global.test.p	Heter.est	Heter.Pval
PGC_AD	Epilepsies	0.0084302	31.9245	1	0.0204201	0.0482746	1.02063	0.928489	1.12191	0.672295	0.0204201	0.0482746	1.02063	0.928489	1.12191	0.672295	NA	NA	NA	NA	NA	NA	NA	NA	NA	NA	NA	NA	NA	NA	NA	NA	NA	NA	NA	NA	NA	NA	NA	NA	NA	NA	NA	NA	NA	NA	NA	NaN	NaN
PGC_ADHD	Epilepsies	0.0580064	32.084	6	0.0922128	0.0375218	1.0966	1.01885	1.18028	0.0139877	0.0922128	0.0375218	1.0966	1.01885	1.18028	0.0139877	0.0768387	0.0601984	1.07987	0.959687	1.2151	0.201806	0.0791635	0.0472962	1.08238	0.986556	1.18751	0.0941736	0.217658	0.171045	1.24316	0.811358	1.90477	0.229648	-0.0122277	0.0162663	-0.0122277	-0.0528072	0.0283518	0.452221	0.0922128	0.0326867	0.0281469	0.156279	0.0370602	5.07897	0.6408	3.79442	0.579378
PGC_AN	Epilepsies	0.00979134	37.13	1	0.466183	1.16838	1.5939	0.161411	15.7394	0.689894	0.466183	1.16838	1.5939	0.161411	15.7394	0.689894	NA	NA	NA	NA	NA	NA	NA	NA	NA	NA	NA	NA	NA	NA	NA	NA	NA	NA	NA	NA	NA	NA	NA	NA	NA	NA	NA	NA	NA	NA	NA	NaN	NaN
PGC_ASD	Epilepsies	0.00943177	35.7535	1	-0.0938847	0.0924972	0.910388	0.759439	1.09134	0.310106	-0.0938847	0.0924972	0.910388	0.759439	1.09134	0.310106	NA	NA	NA	NA	NA	NA	NA	NA	NA	NA	NA	NA	NA	NA	NA	NA	NA	NA	NA	NA	NA	NA	NA	NA	NA	NA	NA	NA	NA	NA	NA	NaN	NaN
PGC_AUDIT_C	Epilepsies	0.0355629	29.7193	3	-0.0155834	0.580167	0.984537	0.315786	3.06953	0.978571	-0.0155834	0.665006	0.984537	0.26741	3.62482	0.981305	0.467117	0.741258	1.59539	0.37317	6.82067	0.528585	0.195839	0.691296	1.21633	0.313776	4.71503	0.776953	1.5475	6.45525	4.69971	1.12325e-35	Inf.	0.850212	-0.0127483	0.0521182	-0.0127483	-0.674973	0.649476	0.847279	NA	NA	NA	NA	NA	NA	NA	2.62769	0.268784
PGC_AUDIT_P	Epilepsies	0.00979134	37.13	1	0.466183	1.16838	1.5939	0.161411	15.7394	0.689894	0.466183	1.16838	1.5939	0.161411	15.7394	0.689894	NA	NA	NA	NA	NA	NA	NA	NA	NA	NA	NA	NA	NA	NA	NA	NA	NA	NA	NA	NA	NA	NA	NA	NA	NA	NA	NA	NA	NA	NA	NA	NaN	NaN
PGC_AUDIT_T	Epilepsies	0.0575568	30.3501	5	-0.0446426	0.414391	0.956339	0.424504	2.15448	0.914209	-0.0446426	0.421373	0.956339	0.418734	2.18417	0.915626	0.125583	0.687935	1.13381	0.294421	4.36628	0.855151	0.136345	0.525371	1.14608	0.409277	3.2093	0.795232	1.05481	2.43677	2.87142	0.00123083	6698.79	0.694341	-0.0100987	0.0219616	-0.0100987	-0.0799903	0.0597929	0.676911	-0.0446426	0.421373	-0.870534	0.781249	0.920726	6.03242	0.459	4.13593	0.387922
PGC_BIP	Epilepsies	0.0937026	29.6466	11	-0.0721595	0.0295127	0.930382	0.878093	0.985786	0.0144838	-0.0721595	0.0295127	0.930382	0.878093	0.985786	0.0144838	-0.119664	0.0610574	0.887218	0.787151	1.00001	0.050011	-0.0683238	0.0389414	0.933958	0.865327	1.00803	0.0793395	-0.184803	0.164257	0.831268	0.602456	1.14698	0.260552	0.0106717	0.0153082	0.0106717	-0.0193319	0.0406753	0.485726	-0.0721595	0.0200249	-0.111408	-0.0329108	0.00481983	5.60908	0.9138	4.60386	0.916024
PGC_CUD	Epilepsies	0.00931219	35.296	1	-0.0421438	0.071069	0.958732	0.834071	1.10202	0.553182	-0.0421438	0.071069	0.958732	0.834071	1.10202	0.553182	NA	NA	NA	NA	NA	NA	NA	NA	NA	NA	NA	NA	NA	NA	NA	NA	NA	NA	NA	NA	NA	NA	NA	NA	NA	NA	NA	NA	NA	NA	NA	NaN	NaN
PGC_MDD	Epilepsies	0.0465198	29.6686	5	0.244232	0.0694607	1.27664	1.11415	1.46283	0.000437909	0.244232	0.0694607	1.27664	1.11415	1.46283	0.000437909	0.282505	0.110948	1.32645	1.06721	1.64865	0.0108875	0.251913	0.0890141	1.28648	1.08053	1.5317	0.00465426	0.263307	0.433734	1.30123	0.44355	3.81736	0.543804	-0.0011771	0.0264194	-0.0011771	-0.0667332	0.064379	0.964463	0.244232	0.0469283	0.152252	0.336211	0.00649668	2.85796	0.791	1.82579	0.76776
PGC_SCZ	Epilepsies	0.666363	29.7278	64	0.00145952	0.0135884	1.00146	0.975141	1.02849	0.914465	0.00145952	0.0159159	1.00146	0.970703	1.03319	0.926935	0.0551317	0.0492501	1.05668	0.959448	1.16376	0.26296	-0.00419874	0.020655	0.99581	0.956302	1.03695	0.838917	-0.000972336	0.0918124	0.999028	0.831518	1.20028	0.991584	0.000184285	0.00685046	0.000184285	-0.0135096	0.0138782	0.978625	0.00145952	0.0159159	-0.0297356	0.0326547	0.927226	89.1098	0.0246	86.4299	0.0267346
PGC_TS	Epilepsies	0.00830492	31.4461	1	0.00232601	0.0505656	1.00233	0.907755	1.10676	0.96331	0.00232601	0.0505656	1.00233	0.907755	1.10676	0.96331	NA	NA	NA	NA	NA	NA	NA	NA	NA	NA	NA	NA	NA	NA	NA	NA	NA	NA	NA	NA	NA	NA	NA	NA	NA	NA	NA	NA	NA	NA	NA	NaN	NaN
Epilepsies	PGC_AD	0.0309876	30.135	3	-0.179962	0.334216	0.835302	0.433869	1.60816	0.590259	-0.179962	0.519223	0.835302	0.301912	2.31104	0.728893	0.212879	0.424519	1.23723	0.538395	2.84318	0.616048	0.0391209	0.411108	1.0399	0.464573	2.32769	0.924188	-1.25949	2.63068	0.283798	8.63552e-16	Inf.	0.715736	0.0633918	0.149292	0.0633918	-1.83355	1.96033	0.744369	NA	NA	NA	NA	NA	NA	NA	4.82707	0.0894984
Epilepsies	PGC_ADHD	0.0309876	30.135	3	0.0922077	0.168432	1.09659	0.788272	1.52551	0.584071	0.0922077	0.255705	1.09659	0.664337	1.8101	0.718397	0.304397	0.241585	1.35581	0.844424	2.17688	0.207669	0.237413	0.215175	1.26797	0.831668	1.93315	0.269875	1.40162	0.645582	4.06177	0.108273	152.373	0.127825	-0.0773237	0.0368028	-0.0773237	-0.283958	0.129311	0.131969	NA	NA	NA	NA	NA	NA	NA	4.60958	0.0997796
Epilepsies	PGC_AN	0.0222129	30.135	2	0.00500191	0.0149519	1.00501	0.97599	1.0349	0.737978	0.00500191	0.0165828	1.00501	0.972875	1.03822	0.762932	NA	NA	NA	NA	NA	NA	NA	NA	NA	NA	NA	NA	NA	NA	NA	NA	NA	NA	NA	NA	NA	NA	NA	NA	NA	NA	NA	NA	NA	NA	NA	1.23004	0.267399
Epilepsies	PGC_ASD	0.0309876	30.135	3	-0.106534	0.1731	0.898945	0.640309	1.26205	0.53826	-0.106534	0.176429	0.898945	0.636145	1.27031	0.545954	-0.0911645	0.269777	0.912868	0.537989	1.54897	0.73542	-0.10329	0.214737	0.901865	0.592048	1.37381	0.630511	0.795142	0.661051	2.21476	0.205258	23.8975	0.229036	-0.0533397	0.0377408	-0.0533397	-0.189141	0.0824612	0.157562	NA	NA	NA	NA	NA	NA	NA	2.07767	0.353867
Epilepsies	PGC_AUDIT_C	0.0309876	30.135	3	-0.000506685	0.0134812	0.999493	0.97343	1.02625	0.970019	-0.000506685	0.0134812	0.999493	0.97343	1.02625	0.970019	-0.0070802	0.019274	0.992945	0.956135	1.03117	0.713362	-0.00603967	0.0156093	0.993979	0.96403	1.02486	0.698809	-0.035667	0.0506871	0.964962	0.752919	1.23672	0.481638	0.00210417	0.00292412	0.00210417	-0.0122104	0.0164187	0.471776	NA	NA	NA	NA	NA	NA	NA	0.666248	0.716681
Epilepsies	PGC_AUDIT_P	0.0222129	30.135	2	0.00500191	0.0149519	1.00501	0.97599	1.0349	0.737978	0.00500191	0.0165828	1.00501	0.972875	1.03822	0.762932	NA	NA	NA	NA	NA	NA	NA	NA	NA	NA	NA	NA	NA	NA	NA	NA	NA	NA	NA	NA	NA	NA	NA	NA	NA	NA	NA	NA	NA	NA	NA	1.23004	0.267399
Epilepsies	PGC_AUDIT_T	0.0309876	30.135	3	0.00777145	0.0147569	1.0078	0.979071	1.03738	0.59845	0.00777145	0.0168168	1.0078	0.975126	1.04157	0.643992	-0.00644343	0.0194851	0.993577	0.956348	1.03226	0.740883	-0.00247088	0.0182285	0.997532	0.962522	1.03382	0.892177	-0.0648203	0.0554825	0.937236	0.507914	1.72945	0.407139	0.00434419	0.0032007	0.00434419	-0.0309971	0.0396855	0.362555	NA	NA	NA	NA	NA	NA	NA	2.59732	0.272897
Epilepsies	PGC_BIP	0.0167361	30.135	2	0.0957582	0.22768	1.10049	0.704345	1.71945	0.67406	0.0957582	0.22768	1.10049	0.704345	1.71945	0.67406	NA	NA	NA	NA	NA	NA	NA	NA	NA	NA	NA	NA	NA	NA	NA	NA	NA	NA	NA	NA	NA	NA	NA	NA	NA	NA	NA	NA	NA	NA	NA	0.028357	0.866272
Epilepsies	PGC_CUD	0.0309876	30.135	3	-0.0328235	0.215139	0.967709	0.634772	1.47527	0.878738	-0.0328235	0.215139	0.967709	0.634772	1.47527	0.878738	-0.120607	0.288417	0.886382	0.50364	1.55999	0.675824	-0.107965	0.244478	0.897659	0.555919	1.44948	0.658769	0.311551	0.827659	1.36554	0.00235443	791.998	0.706602	-0.0199954	0.0464046	-0.0199954	-0.376752	0.336761	0.666546	NA	NA	NA	NA	NA	NA	NA	0.551761	0.758904
Epilepsies	PGC_MDD	0.0309876	30.135	3	-0.0890584	0.0977767	0.914792	0.755257	1.10803	0.362382	-0.0890584	0.132433	0.914792	0.705659	1.1859	0.50128	0.0232615	0.120849	1.02353	0.807673	1.29709	0.847363	-0.0135508	0.123134	0.986541	0.775002	1.25582	0.91237	0.477721	0.399018	1.6124	0.0101298	256.652	0.443004	-0.0338274	0.0229719	-0.0338274	-0.325713	0.258058	0.379779	NA	NA	NA	NA	NA	NA	NA	3.66905	0.159689
Epilepsies	PGC_SCZ	0.0222129	30.135	2	0.094162	0.155842	1.09874	0.809545	1.49124	0.545701	0.094162	0.155842	1.09874	0.809545	1.49124	0.545701	NA	NA	NA	NA	NA	NA	NA	NA	NA	NA	NA	NA	NA	NA	NA	NA	NA	NA	NA	NA	NA	NA	NA	NA	NA	NA	NA	NA	NA	NA	NA	0.0226309	0.880421
Epilepsies	PGC_TS	0.0167361	30.135	2	0.216478	0.437953	1.2417	0.526295	2.92955	0.621098	0.216478	0.437953	1.2417	0.526295	2.92955	0.621098	NA	NA	NA	NA	NA	NA	NA	NA	NA	NA	NA	NA	NA	NA	NA	NA	NA	NA	NA	NA	NA	NA	NA	NA	NA	NA	NA	NA	NA	NA	NA	0.0110213	0.91639
Epilepsies	PGC_OCD	0.0309876	30.135	3	0.60666	0.419245	1.83429	0.806505	4.17187	0.147888	0.60666	0.419245	1.83429	0.806505	4.17187	0.147888	0.938572	0.687394	2.55633	0.664516	9.83394	0.172126	0.833355	0.51406	2.30103	0.840142	6.30218	0.104991	2.72741	1.60466	15.2933	0.103913	2250.78	0.0910705	-0.125683	0.0917949	-0.125683	-0.41123	0.159863	0.170944	NA	NA	NA	NA	NA	NA	NA	1.93458	0.380112
Epilepsies	PGC_PTS	0.0309876	30.135	3	0.0346295	0.182063	1.03524	0.724548	1.47915	0.849148	0.0346295	0.182063	1.03524	0.724548	1.47915	0.849148	0.162638	0.272066	1.17661	0.690319	2.00547	0.54998	0.130406	0.213292	1.13929	0.750033	1.73057	0.540938	-0.39474	0.689131	0.673855	0.000181504	2501.77	0.651199	0.0255815	0.0395991	0.0255815	-0.44673	0.497893	0.61627	NA	NA	NA	NA	NA	NA	NA	1.29849	0.522439

## Sheet: Figure 4
Outcomes	MR	IVW	SE	OR	Down	Up	Pval
Alzheimer’s Disease	1	0.0204201	0.0482746	1.02063	0.928489	1.12191	0.672295		Alzheimer’s Disease
Attention Deficit Hyperactivity Disorder	1	0.0922128	0.0375218	1.0966	1.01885	1.18028	0.0139877		Major Depressive Disorder
Anxiety Disorder	1	0.466183	1.16838	1.5939	0.161411	15.7394	0.689894		Tourette Syndrome
Autism Spectrum Disorder	1	-0.0938847	0.0924972	0.910388	0.759439	1.09134	0.310106		Cannabis use disorder
AUDIT_C	1	-0.0155834	0.580167	0.984537	0.315786	3.06953	0.978571		Anxiety Disorder
AUDIT_P	1	0.466183	1.16838	1.5939	0.161411	15.7394	0.689894		Attention Deficit Hyperactivity Disorder
AUDIT_T	1	-0.0446426	0.414391	0.956339	0.424504	2.15448	0.914209		Obsessive-Compulsive Disorder
Bipolar Disorder	1	-0.0721595	0.0295127	0.930382	0.878093	0.985786	0.0144838		Autism Spectrum Disorder
Cannabis use disorder	1	-0.0421438	0.071069	0.958732	0.834071	1.10202	0.553182		AUDIT_T
Major Depressive Disorder	1	0.244232	0.0694607	1.27664	1.11415	1.46283	0.000437909		AUDIT_C
Schizophrenia	1	0.00145952	0.0135884	1.00146	0.975141	1.02849	0.914465		AUDIT_P
Tourette Syndrome	1	0.00232601	0.0505656	1.00233	0.907755	1.10676	0.96331		Bipolar Disorder
Obsessive-Compulsive Disorder	1	NA	NA	NA	NA	NA	NA
Post Traumatic Stress Disorder	1	NA	NA	NA	NA	NA	NA
Alzheimer’s Disease	2	-0.179962	0.334216	0.835302	0.433869	1.60816	0.590259		Schizophrenia
Attention Deficit Hyperactivity Disorder	2	0.0922077	0.168432	1.09659	0.788272	1.52551	0.584071		Post Traumatic Stress Disorder
Anxiety Disorder	2	0.00500191	0.0149519	1.00501	0.97599	1.0349	0.737978
Autism Spectrum Disorder	2	-0.106534	0.1731	0.898945	0.640309	1.26205	0.53826
AUDIT_C	2	-0.000506685	0.0134812	0.999493	0.97343	1.02625	0.970019
AUDIT_P	2	0.00500191	0.0149519	1.00501	0.97599	1.0349	0.737978
AUDIT_T	2	0.00777145	0.0147569	1.0078	0.979071	1.03738	0.59845
Bipolar Disorder	2	0.0957582	0.22768	1.10049	0.704345	1.71945	0.67406
Cannabis use disorder	2	-0.0328235	0.215139	0.967709	0.634772	1.47527	0.878738
Major Depressive Disorder	2	-0.0890584	0.0977767	0.914792	0.755257	1.10803	0.362382
Schizophrenia	2	0.094162	0.155842	1.09874	0.809545	1.49124	0.545701
Tourette Syndrome	2	0.216478	0.437953	1.2417	0.526295	2.92955	0.621098
Obsessive-Compulsive Disorder	2	0.60666	0.419245	1.83429	0.806505	4.17187	0.147888
Post Traumatic Stress Disorder	2	0.0346295	0.182063	1.03524	0.724548	1.47915	0.849148

## Sheet: Datesource
Traits	N (case/control)	PMID
Epilepsies	44,889 (15,212/29,677)	30531953
AD	17,526 (5761/11,765)	30617256
ADHD	53,293 (19,099/34,194)	30478444
AN	14,477 (3495/10,982)	28494655
ASD	46,350 (18,381/27,969)	30804558
BIP	413,466 (41,917/371,549)	34002096
CU	184,765 (53,180/131,585)	33096046
MDD	807,553 (246,363/561,190)	30718901
OCD	9725 (2688/7037)	28761083
PTSD	174,659 (23,212/151,447)	31594949
SCZ	77,096 (33,640/43,456)	35396580
TS	14,307 (4819/9488)	30818990
AUDIT-T	121604	30336701
AUDIT-C	121604	30336701
AUDIT-P	121604	30336701

## Sheet: LDSC Figure
ID	Trait 1	Trait 2	Estimate (95%CI)	P	Correlation	low	up
	Hapmap 3				NA	NA	NA
1	Alzheimer’s Disease	Epilepsies	0.329 (-0.02, 0.677)	0.0647	0.3286	-0.019888	0.677088
2	Major Depressive Disorder	Epilepsies	0.167 (0.034, 0.301)	0.0138	0.1674	0.03412	0.30068
3	Tourette Syndrome	Epilepsies	-0.085 (-0.288, 0.118)	0.4125	-0.0848	-0.28766	0.11806
4	Cannabis use disorder	Epilepsies	0.081 (-0.095, 0.257)	0.3667	0.0812	-0.095004	0.257404
5	Anxiety Disorder	Epilepsies	0.008 (-0.16, 0.176)	0.9279	0.0078	-0.160368	0.175968
6	Attention Deficit Hyperactivity Disorder	Epilepsies	0.252 (0.112, 0.391)	0.0004	0.2515	0.11234	0.39066
7	Obsessive-Compulsive Disorder	Epilepsies	-0.143 (-0.343, 0.058)	0.1629	-0.1426	-0.342912	0.057712
8	Autism Spectrum Disorder	Epilepsies	-0.14 (-0.292, 0.012)	0.0708	-0.1403	-0.292396	0.011796
9	AUDIT_T	Epilepsies	-0.044 (-0.188, 0.1)	0.5499	-0.0439	-0.18796	0.10016
10	AUDIT_C	Epilepsies	-0.068 (-0.218, 0.081)	0.3691	-0.0684	-0.217556	0.080756
11	AUDIT_P	Epilepsies	0.008 (-0.16, 0.176)	0.9279	0.0078	-0.160368	0.175968
12	Bipolar Disorder	Epilepsies	-0.055 (-0.167, 0.057)	0.3343	-0.0551	-0.167016	0.056816
13	Schizophrenia	Epilepsies	-0.06 (-0.1, -0.02)	0.0032	-0.0601	-0.100084	-0.020116
14	Post Traumatic Stress Disorder	Epilepsies	0.172 (-0.06, 0.404)	0.1457	0.1723	-0.059764	0.404364
	1000 Genomes				NA	NA	NA
1	Alzheimer’s Disease	Epilepsies	0.358 (-0.278, 0.994)	0.2701	0.358	-0.278216	0.994216
2	Major Depressive Disorder	Epilepsies	0.255 (0.025, 0.485)	0.0296	0.2549	0.025188	0.484612
3	Tourette Syndrome	Epilepsies	0.126 (-0.201, 0.452)	0.4503	0.1256	-0.200544	0.451744
4	Cannabis use disorder	Epilepsies	0.14 (-0.216, 0.495)	0.442	0.1395	-0.216044	0.495044
5	Anxiety Disorder	Epilepsies	-0.027 (-0.357, 0.304)	0.8754	-0.0265	-0.357348	0.304348
6	Attention Deficit Hyperactivity Disorder	Epilepsies	0.29 (0.05, 0.529)	0.0176	0.2898	0.050484	0.529116
7	Obsessive-Compulsive Disorder	Epilepsies	-0.12 (-0.541, 0.301)	0.576	-0.1201	-0.540912	0.300712
8	Autism Spectrum Disorder	Epilepsies	0.1 (-0.198, 0.398)	0.5114	0.0999	-0.198216	0.398016
9	AUDIT_T	Epilepsies	-0.15 (-0.436, 0.137)	0.3065	-0.1495	-0.436052	0.137052
10	AUDIT_C	Epilepsies	-0.204 (-0.527, 0.119)	0.2161	-0.2039	-0.527104	0.119304
11	AUDIT_P	Epilepsies	-0.027 (-0.357, 0.304)	0.8754	-0.0265	-0.357348	0.304348
12	Bipolar Disorder	Epilepsies	-0.118 (-0.333, 0.098)	0.2843	-0.1175	-0.332708	0.097708
13	Schizophrenia	Epilepsies	-0.101 (-0.187, -0.015)	0.0216	-0.1007	-0.186548	-0.014852
14	Post Traumatic Stress Disorder	Epilepsies	-0.059 (-0.596, 0.478)	0.8286	-0.0593	-0.596144	0.477544
